# Supplementary material for: Is Pupil Response to Speech and Music in Toddlers with Cochlear Implants Asymmetric?
Source: Audiol Res. 2025 Aug 14;15(4):108. doi: 10.3390/audiolres15040108 (PMC12382946; doi:10.3390/audiolres15040108)
Supplement: Supplementary file 1 [file audiolres-15-00108-s001.zip]

Archive with 1 entries (1 files):
- audiolres-3688563-supplementary.pdf
